# Supplementary material for: Development of a Hallmark Pathway-Related Gene Signature Associated with Immune Response for Lower Grade Gliomas
Source: Int J Mol Sci. 2022 Oct 9;23(19):11971. doi: 10.3390/ijms231911971 (PMC9570050; doi:10.3390/ijms231911971)
Supplement: Supplementary file 1 [file ijms-23-11971-s001.zip]

Archive with 1 entries (1 files):
- ijms-1943710-supplementary.pdf
